# Supplementary material for: cTULIP: application of a human-based RNA-seq primary tumor classification tool for cross-species primary tumor classification in canine
Source: Front Oncol. 2023 Jul 20;13:1216892. doi: 10.3389/fonc.2023.1216892 (PMC10397722; doi:10.3389/fonc.2023.1216892)
Supplement: Supplementary file 2 [file Table_1.xlsx]

## Sheet: STable1
Supplementary Table 1: 17 Cancer types used in the TULIP models with number of samples >300.
Cancer Types	# of Samples
TCGA-BRCA	1220
TCGA-KIRC	611
TCGA-LUAD	594
TCGA-UCEC	587
TCGA-THCA	568
TCGA-LUSC	551
TCGA-PRAD	551
TCGA-HNSC	546
TCGA-LGG	529
TCGA-COAD	521
TCGA-SKCM	472
TCGA-BLCA	433
TCGA-LIHC	424
TCGA-STAD	407
TCGA-OV	379
TCGA-KIRP	321
TCGA-CESC	309

## Sheet: STable2
Supplementary Table 2: 32 Cancer types used in the TULIP models.
Cancer Types	# of Samples
TCGA-BRCA	1220
TCGA-KIRC	611
TCGA-LUAD	594
TCGA-UCEC	587
TCGA-THCA	568
TCGA-LUSC	551
TCGA-PRAD	551
TCGA-HNSC	546
TCGA-LGG	529
TCGA-COAD	521
TCGA-SKCM	472
TCGA-BLCA	433
TCGA-LIHC	424
TCGA-STAD	407
TCGA-OV	379
TCGA-KIRP	321
TCGA-CESC	309
TCGA-SARC	265
TCGA-PCPG	186
TCGA-PAAD	182
TCGA-READ	177
TCGA-GBM	174
TCGA-ESCA	173
TCGA-TGCT	156
TCGA-THYM	121
TCGA-KICH	89
TCGA-MESO	86
TCGA-UVM	80
TCGA-ACC	79
TCGA-UCS	56
TCGA-DLBC	48
TCGA-CHOL	45

## Sheet: STable3
Supplementary Table 3: The 17 Cancer types used in the TULIP models with samples >300 plus the GBM (Glioblastoma multiforme) dataset, which has only 174 samples
Cancer Types	# of Samples
TCGA-BRCA	1220
TCGA-KIRC	611
TCGA-LUAD	594
TCGA-UCEC	587
TCGA-THCA	568
TCGA-LUSC	551
TCGA-PRAD	551
TCGA-HNSC	546
TCGA-LGG	529
TCGA-COAD	521
TCGA-SKCM	472
TCGA-BLCA	433
TCGA-LIHC	424
TCGA-STAD	407
TCGA-OV	379
TCGA-KIRP	321
TCGA-CESC	309
TCGA-GBM	174

## Sheet: STable4
Supplementary Table 4: Canine primary tumor type prediction
Sample_name	Actual_class	With only 17 Cancer type (cCNN-17-PC)			Adding GBM along with 17 Cancer type (cCNN-18-PC)
		Predicted_class	Cancer type	Probability	Predicted_class	Cancer type	Probability
SRR10351659.Glioma	Glioma_HGG	TCGA-LGG	Brain Lower Grade Glioma	0.99981	TCGA-LGG	Brain Lower Grade Glioma	0.834113
SRR10351661.Glioma	Glioma_HGG	TCGA-LGG	Brain Lower Grade Glioma	0.999742	TCGA-LGG	Brain Lower Grade Glioma	0.955302
SRR10351662.Glioma	Glioma_HGG	TCGA-LGG	Brain Lower Grade Glioma	0.999899	TCGA-LGG	Brain Lower Grade Glioma	0.85119
SRR10351663.Glioma	Glioma_HGG	TCGA-LGG	Brain Lower Grade Glioma	0.999862	TCGA-LGG	Brain Lower Grade Glioma	0.96861
SRR10351665.Glioma	Glioma_HGG	TCGA-LGG	Brain Lower Grade Glioma	0.999957	TCGA-LGG	Brain Lower Grade Glioma	0.951499
SRR10351666.Glioma	Glioma_HGG	TCGA-LGG	Brain Lower Grade Glioma	0.999989	TCGA-LGG	Brain Lower Grade Glioma	0.988739
SRR10351667.Glioma	Glioma_HGG	TCGA-LGG	Brain Lower Grade Glioma	0.999973	TCGA-LGG	Brain Lower Grade Glioma	0.605926
SRR10351668.Glioma	Glioma_LGG	TCGA-LGG	Brain Lower Grade Glioma	0.999935	TCGA-LGG	Brain Lower Grade Glioma	0.901572
SRR10351670.Glioma	Glioma_HGG	TCGA-LGG	Brain Lower Grade Glioma	0.999834	TCGA-LGG	Brain Lower Grade Glioma	0.955252
SRR10351671.Glioma	Glioma_LGG	TCGA-LGG	Brain Lower Grade Glioma	0.999947	TCGA-LGG	Brain Lower Grade Glioma	0.667901
SRR10351672.Glioma	Glioma_LGG	TCGA-LGG	Brain Lower Grade Glioma	0.999974	TCGA-LGG	Brain Lower Grade Glioma	0.971467
SRR10351674.Glioma	Glioma_HGG	TCGA-LGG	Brain Lower Grade Glioma	0.999863	TCGA-LGG	Brain Lower Grade Glioma	0.840743
SRR10351676.Glioma	Glioma_HGG	TCGA-LGG	Brain Lower Grade Glioma	0.999988	TCGA-LGG	Brain Lower Grade Glioma	0.989849
SRR10351677.Glioma	Glioma_HGG	TCGA-LGG	Brain Lower Grade Glioma	0.999907	TCGA-LGG	Brain Lower Grade Glioma	0.91531
SRR10351678.Glioma	Glioma_HGG	TCGA-LGG	Brain Lower Grade Glioma	0.99998	TCGA-LGG	Brain Lower Grade Glioma	0.878691
SRR10351679.Glioma	Glioma_LGG	TCGA-LGG	Brain Lower Grade Glioma	0.999917	TCGA-LGG	Brain Lower Grade Glioma	0.54134
SRR10351680.Glioma	Glioma_HGG	TCGA-LGG	Brain Lower Grade Glioma	0.999989	TCGA-LGG	Brain Lower Grade Glioma	0.986536
SRR10351681.Glioma	Glioma_HGG	TCGA-LGG	Brain Lower Grade Glioma	0.999906	TCGA-LGG	Brain Lower Grade Glioma	0.909753
SRR10351682.Glioma	Glioma_LGG	TCGA-LGG	Brain Lower Grade Glioma	0.9995	TCGA-GBM	Glioblastoma multiforme	0.498058
SRR10351683.Glioma	Glioma_LGG	TCGA-LGG	Brain Lower Grade Glioma	0.999961	TCGA-LGG	Brain Lower Grade Glioma	0.709831
SRR10351684.Glioma	Glioma_LGG	TCGA-LGG	Brain Lower Grade Glioma	0.999885	TCGA-LGG	Brain Lower Grade Glioma	0.963465
SRR10351685.Glioma	Glioma_HGG	TCGA-LGG	Brain Lower Grade Glioma	0.999986	TCGA-LGG	Brain Lower Grade Glioma	0.917099
SRR10351687.Glioma	Glioma_HGG	TCGA-LGG	Brain Lower Grade Glioma	0.999953	TCGA-LGG	Brain Lower Grade Glioma	0.506863
SRR10351688.Glioma	Glioma_HGG	TCGA-LGG	Brain Lower Grade Glioma	0.99984	TCGA-LGG	Brain Lower Grade Glioma	0.770454
SRR10351689.Glioma	Glioma_LGG	TCGA-LGG	Brain Lower Grade Glioma	0.998723	TCGA-LGG	Brain Lower Grade Glioma	0.478486
SRR10351690.Glioma	Glioma_HGG	TCGA-LGG	Brain Lower Grade Glioma	0.999875	TCGA-LGG	Brain Lower Grade Glioma	0.589469
SRR10362446.Glioma	Glioma_LGG	TCGA-LGG	Brain Lower Grade Glioma	0.999962	TCGA-LGG	Brain Lower Grade Glioma	0.964625
SRR10362447.Glioma	Glioma_HGG	TCGA-LGG	Brain Lower Grade Glioma	0.999775	TCGA-LGG	Brain Lower Grade Glioma	0.834098
SRR10362448.Glioma	Glioma_HGG	TCGA-LGG	Brain Lower Grade Glioma	0.999961	TCGA-LGG	Brain Lower Grade Glioma	0.778616
SRR10362449.Glioma	Glioma_HGG	TCGA-LGG	Brain Lower Grade Glioma	0.999849	TCGA-LGG	Brain Lower Grade Glioma	0.977331
SRR10362450.Glioma	Glioma_HGG	TCGA-LGG	Brain Lower Grade Glioma	0.999979	TCGA-LGG	Brain Lower Grade Glioma	0.827345
SRR10362451.Glioma	Glioma_HGG	TCGA-LGG	Brain Lower Grade Glioma	0.999982	TCGA-LGG	Brain Lower Grade Glioma	0.820296
SRR10362452.Glioma	Glioma_HGG	TCGA-LGG	Brain Lower Grade Glioma	0.999845	TCGA-LGG	Brain Lower Grade Glioma	0.739464
SRR10362453.Glioma	Glioma_HGG	TCGA-LGG	Brain Lower Grade Glioma	0.999954	TCGA-LGG	Brain Lower Grade Glioma	0.885204
SRR10362454.Glioma	Glioma_HGG	TCGA-LGG	Brain Lower Grade Glioma	0.99993	TCGA-GBM	Glioblastoma multiforme	0.937117
SRR10362455.Glioma	Glioma_HGG	TCGA-LGG	Brain Lower Grade Glioma	0.999922	TCGA-LGG	Brain Lower Grade Glioma	0.917474
SRR10362457.Glioma	Glioma_HGG	TCGA-LGG	Brain Lower Grade Glioma	0.999835	TCGA-GBM	Glioblastoma multiforme	0.887015
SRR10362458.Glioma	Glioma_HGG	TCGA-LGG	Brain Lower Grade Glioma	0.99998	TCGA-LGG	Brain Lower Grade Glioma	0.707936
SRR10362459.Glioma	Glioma_HGG	TCGA-LGG	Brain Lower Grade Glioma	0.999971	TCGA-LGG	Brain Lower Grade Glioma	0.992675
Tumor.1zebA.BladderCancer	Bladder Cancer	TCGA-BLCA	Bladder Urothelial Carcinoma	0.302364	TCGA-BLCA	Bladder Urothelial Carcinoma	0.187861
Tumor.2_699898.BladderCancer	Bladder Cancer	TCGA-CESC	Cervical squamous cell carcinoma and endocervical adenocarcinoma	0.271482	TCGA-BLCA	Bladder Urothelial Carcinoma	0.267677
Tumor.2zebA.BladderCancer	Bladder Cancer	TCGA-BLCA	Bladder Urothelial Carcinoma	0.208769	TCGA-BLCA	Bladder Urothelial Carcinoma	0.31988
Tumor.3zebA.BladderCancer	Bladder Cancer	TCGA-KIRC	Kidney renal clear cell carcinoma	0.355568	TCGA-LUSC	Lung squamous cell carcinoma	0.198794
Tumor.4zebA.BladderCancer	Bladder Cancer	TCGA-BLCA	Bladder Urothelial Carcinoma	0.350496	TCGA-CESC	Cervical squamous cell carcinoma and endocervical adenocarcinoma	0.258041
Tumor.7_733858.BladderCancer	Bladder Cancer	TCGA-BLCA	Bladder Urothelial Carcinoma	0.29273	TCGA-BLCA	Bladder Urothelial Carcinoma	0.517914
Tumor.8_734_223_.BladderCancer	Bladder Cancer	TCGA-BLCA	Bladder Urothelial Carcinoma	0.41765	TCGA-BLCA	Bladder Urothelial Carcinoma	0.333459
Tumor.Abbey.BladderCancer	Bladder Cancer	TCGA-CESC	Cervical squamous cell carcinoma and endocervical adenocarcinoma	0.174077	TCGA-BLCA	Bladder Urothelial Carcinoma	0.221502
Tumor.Charlie.BladderCancer	Bladder Cancer	TCGA-BLCA	Bladder Urothelial Carcinoma	0.237274	TCGA-BLCA	Bladder Urothelial Carcinoma	0.376488
Tumor.Daisy.BladderCancer	Bladder Cancer	TCGA-LUAD	Lung adenocarcinoma	0.157893	TCGA-CESC	Cervical squamous cell carcinoma and endocervical adenocarcinoma	0.229609
Tumor.Gracie.BladderCancer	Bladder Cancer	TCGA-BLCA	Bladder Urothelial Carcinoma	0.202477	TCGA-CESC	Cervical squamous cell carcinoma and endocervical adenocarcinoma	0.343475
Tumor.HB.BladderCancer	Bladder Cancer	TCGA-KIRC	Kidney renal clear cell carcinoma	0.141648	TCGA-LIHC	Liver hepatocellular carcinoma	0.136077
Tumor.Jascha.BladderCancer	Bladder Cancer	TCGA-KIRC	Kidney renal clear cell carcinoma	0.339734	TCGA-LUSC	Lung squamous cell carcinoma	0.190303
Tumor.Jesse.BladderCancer	Bladder Cancer	TCGA-BLCA	Bladder Urothelial Carcinoma	0.18915	TCGA-BLCA	Bladder Urothelial Carcinoma	0.29045
Tumor.Mimi.BladderCancer	Bladder Cancer	TCGA-CESC	Cervical squamous cell carcinoma and endocervical adenocarcinoma	0.198207	TCGA-BLCA	Bladder Urothelial Carcinoma	0.351495
Tumor.Misty.BladderCancer	Bladder Cancer	TCGA-BLCA	Bladder Urothelial Carcinoma	0.303402	TCGA-BLCA	Bladder Urothelial Carcinoma	0.476089
Tumor.Powell.BladderCancer	Bladder Cancer	TCGA-BLCA	Bladder Urothelial Carcinoma	0.486522	TCGA-BLCA	Bladder Urothelial Carcinoma	0.373504
Tumor.Snickers.BladderCancer	Bladder Cancer	TCGA-BLCA	Bladder Urothelial Carcinoma	0.328273	TCGA-BLCA	Bladder Urothelial Carcinoma	0.2339
Tumor.Spec.BladderCancer	Bladder Cancer	TCGA-BLCA	Bladder Urothelial Carcinoma	0.172202	TCGA-BLCA	Bladder Urothelial Carcinoma	0.363534
Tumor.Zack.BladderCancer	Bladder Cancer	TCGA-BLCA	Bladder Urothelial Carcinoma	0.337784	TCGA-BLCA	Bladder Urothelial Carcinoma	0.310393
Tumor1.BladderCancer	Bladder Cancer	TCGA-CESC	Cervical squamous cell carcinoma and endocervical adenocarcinoma	0.18064	TCGA-BLCA	Bladder Urothelial Carcinoma	0.297494
Tumor10.BladderCancer	Bladder Cancer	TCGA-BLCA	Bladder Urothelial Carcinoma	0.370201	TCGA-BLCA	Bladder Urothelial Carcinoma	0.229581
Tumor11.BladderCancer	Bladder Cancer	TCGA-BLCA	Bladder Urothelial Carcinoma	0.270732	TCGA-BLCA	Bladder Urothelial Carcinoma	0.330319
Tumor12.BladderCancer	Bladder Cancer	TCGA-CESC	Cervical squamous cell carcinoma and endocervical adenocarcinoma	0.160102	TCGA-STAD	Stomach adenocarcinoma	0.302883
Tumor15.BladderCancer	Bladder Cancer	TCGA-BLCA	Bladder Urothelial Carcinoma	0.240818	TCGA-BLCA	Bladder Urothelial Carcinoma	0.566095
Tumor16.BladderCancer	Bladder Cancer	TCGA-CESC	Cervical squamous cell carcinoma and endocervical adenocarcinoma	0.188528	TCGA-BLCA	Bladder Urothelial Carcinoma	0.3061
Tumor18.BladderCancer	Bladder Cancer	TCGA-CESC	Cervical squamous cell carcinoma and endocervical adenocarcinoma	0.236107	TCGA-BLCA	Bladder Urothelial Carcinoma	0.357119
Tumor19.BladderCancer	Bladder Cancer	TCGA-CESC	Cervical squamous cell carcinoma and endocervical adenocarcinoma	0.202779	TCGA-BLCA	Bladder Urothelial Carcinoma	0.257506
Tumor2.BladderCancer	Bladder Cancer	TCGA-BLCA	Bladder Urothelial Carcinoma	0.153753	TCGA-HNSC	Head and Neck squamous cell carcinoma	0.205614
Tumor20.BladderCancer	Bladder Cancer	TCGA-BLCA	Bladder Urothelial Carcinoma	0.171073	TCGA-BLCA	Bladder Urothelial Carcinoma	0.367712
Tumor3.BladderCancer	Bladder Cancer	TCGA-CESC	Cervical squamous cell carcinoma and endocervical adenocarcinoma	0.226664	TCGA-BLCA	Bladder Urothelial Carcinoma	0.295334
Tumor5.BladderCancer	Bladder Cancer	TCGA-HNSC	Head and Neck squamous cell carcinoma	0.18747	TCGA-LUSC	Lung squamous cell carcinoma	0.167668
Tumor51.BladderCancer	Bladder Cancer	TCGA-KIRC	Kidney renal clear cell carcinoma	0.441901	TCGA-BLCA	Bladder Urothelial Carcinoma	0.224241
Tumor53.BladderCancer	Bladder Cancer	TCGA-CESC	Cervical squamous cell carcinoma and endocervical adenocarcinoma	0.224958	TCGA-BLCA	Bladder Urothelial Carcinoma	0.426599
Tumor54.BladderCancer	Bladder Cancer	TCGA-BLCA	Bladder Urothelial Carcinoma	0.357763	TCGA-BLCA	Bladder Urothelial Carcinoma	0.550227
Tumor57.BladderCancer	Bladder Cancer	TCGA-BLCA	Bladder Urothelial Carcinoma	0.263243	TCGA-CESC	Cervical squamous cell carcinoma and endocervical adenocarcinoma	0.469298
Tumor58.BladderCancer	Bladder Cancer	TCGA-LUAD	Lung adenocarcinoma	0.224932	TCGA-BLCA	Bladder Urothelial Carcinoma	0.223049
Tumor59.BladderCancer	Bladder Cancer	TCGA-BLCA	Bladder Urothelial Carcinoma	0.319811	TCGA-BLCA	Bladder Urothelial Carcinoma	0.247352
Tumor60.BladderCancer	Bladder Cancer	TCGA-BLCA	Bladder Urothelial Carcinoma	0.293937	TCGA-BLCA	Bladder Urothelial Carcinoma	0.485552
Tumor61.BladderCancer	Bladder Cancer	TCGA-BLCA	Bladder Urothelial Carcinoma	0.590833	TCGA-COAD	Colon adenocarcinoma	0.553932
Tumor62.BladderCancer	Bladder Cancer	TCGA-CESC	Cervical squamous cell carcinoma and endocervical adenocarcinoma	0.142042	TCGA-BLCA	Bladder Urothelial Carcinoma	0.411365
Tumor63.BladderCancer	Bladder Cancer	TCGA-BLCA	Bladder Urothelial Carcinoma	0.373476	TCGA-BLCA	Bladder Urothelial Carcinoma	0.488329
Tumor64.BladderCancer	Bladder Cancer	TCGA-CESC	Cervical squamous cell carcinoma and endocervical adenocarcinoma	0.188536	TCGA-BRCA	Breast invasive carcinoma	0.177708
Tumor66.BladderCancer	Bladder Cancer	TCGA-BLCA	Bladder Urothelial Carcinoma	0.400166	TCGA-CESC	Cervical squamous cell carcinoma and endocervical adenocarcinoma	0.345558
Tumor68.BladderCancer	Bladder Cancer	TCGA-BLCA	Bladder Urothelial Carcinoma	0.367657	TCGA-BLCA	Bladder Urothelial Carcinoma	0.543894
Tumor7.BladderCancer	Bladder Cancer	TCGA-BLCA	Bladder Urothelial Carcinoma	0.345081	TCGA-LUSC	Lung squamous cell carcinoma	0.321447
Tumor70.BladderCancer	Bladder Cancer	TCGA-BLCA	Bladder Urothelial Carcinoma	0.463458	TCGA-HNSC	Head and Neck squamous cell carcinoma	0.20654
Tumor71.BladderCancer	Bladder Cancer	TCGA-BLCA	Bladder Urothelial Carcinoma	0.587571	TCGA-BLCA	Bladder Urothelial Carcinoma	0.313963
Tumor72.BladderCancer	Bladder Cancer	TCGA-KIRC	Kidney renal clear cell carcinoma	0.460694	TCGA-LUSC	Lung squamous cell carcinoma	0.21821
Tumor73.BladderCancer	Bladder Cancer	TCGA-BLCA	Bladder Urothelial Carcinoma	0.286877	TCGA-STAD	Stomach adenocarcinoma	0.166624
Tumor75.BladderCancer	Bladder Cancer	TCGA-BLCA	Bladder Urothelial Carcinoma	0.214679	TCGA-BLCA	Bladder Urothelial Carcinoma	0.267831
Tumor76.BladderCancer	Bladder Cancer	TCGA-KIRC	Kidney renal clear cell carcinoma	0.473896	TCGA-BLCA	Bladder Urothelial Carcinoma	0.273379
Tumor77.BladderCancer	Bladder Cancer	TCGA-KIRC	Kidney renal clear cell carcinoma	0.446776	TCGA-LUSC	Lung squamous cell carcinoma	0.228899
Tumor78.BladderCancer	Bladder Cancer	TCGA-BLCA	Bladder Urothelial Carcinoma	0.158301	TCGA-LUSC	Lung squamous cell carcinoma	0.228712
Tumor80.BladderCancer	Bladder Cancer	TCGA-BLCA	Bladder Urothelial Carcinoma	0.311492	TCGA-CESC	Cervical squamous cell carcinoma and endocervical adenocarcinoma	0.608538
Tumor9.BladderCancer	Bladder Cancer	TCGA-CESC	Cervical squamous cell carcinoma and endocervical adenocarcinoma	0.215116	TCGA-BLCA	Bladder Urothelial Carcinoma	0.291502

## Sheet: STable5
Supplementary Table 5: OMIM Bladder cancer genes
Human.gene.stable.ID	Human.gene.name	Dog.gene.stable.ID	Dog.gene.name	Attribute
ENSG00000207730	MIR200B	ENSCAFG00000022951
ENSG00000207607	MIR200A
ENSG00000198976	MIR429
ENSG00000197785	ATAD3A	ENSCAFG00000019256	ATAD3A	protein-coding gene
ENSG00000205090	TMEM240	ENSCAFG00000032182	TMEM240	protein-coding gene
ENSG00000078369	GNB1	ENSCAFG00000019216	GNB1	protein-coding gene
ENSG00000142611	PRDM16	ENSCAFG00000019473	PRDM16	protein-coding gene
ENSG00000130762	ARHGEF16	ENSCAFG00000019474	ARHGEF16	protein-coding gene
ENSG00000207776	MIR551A
ENSG00000078900	TP73	ENSCAFG00000019489	TP73	protein-coding gene
ENSG00000235169	SMIM1	ENSCAFG00000028639	SMIM1	protein-coding gene
ENSG00000116254	CHD5	ENSCAFG00000019545	CHD5	protein-coding gene
ENSG00000069812	HES2	ENSCAFG00000019577	HES2	protein-coding gene
ENSG00000215788	TNFRSF25	ENSCAFG00000019599	TNFRSF25	protein-coding gene
ENSG00000049249	TNFRSF9	ENSCAFG00000019673	TNFRSF9	protein-coding gene
ENSG00000116288	PARK7	ENSCAFG00000019674	PARK7	protein-coding gene
ENSG00000116285	ERRFI1	ENSCAFG00000019676	ERRFI1	protein-coding gene
ENSG00000074800	ENO1
ENSG00000284357	MIR34A	ENSCAFG00000020569
ENSG00000171612	SLC25A33	ENSCAFG00000019730	SLC25A33	protein-coding gene
ENSG00000171608	PIK3CD	ENSCAFG00000019735	PIK3CD	protein-coding gene
ENSG00000178585	CTNNBIP1
ENSG00000162441	LZIC	ENSCAFG00000030456	LZIC	protein-coding gene
ENSG00000054523	KIF1B	ENSCAFG00000019785	KIF1B	protein-coding gene
ENSG00000175279	CENPS
ENSG00000160049	DFFA	ENSCAFG00000016784	DFFA	protein-coding gene
ENSG00000130940	CASZ1	ENSCAFG00000016771	CASZ1	protein-coding gene
ENSG00000198793	MTOR	ENSCAFG00000016648	MTOR	protein-coding gene
ENSG00000120942	UBIAD1	ENSCAFG00000016599	UBIAD1	protein-coding gene
ENSG00000116670	MAD2L2	ENSCAFG00000016583	MAD2L2	protein-coding gene
ENSG00000177000	MTHFR	ENSCAFG00000016558	MTHFR	protein-coding gene
ENSG00000011021	CLCN6	ENSCAFG00000016542	CLCN6	protein-coding gene
ENSG00000083444	PLOD1	ENSCAFG00000016522	PLOD1	protein-coding gene
ENSG00000120949	TNFRSF8	ENSCAFG00000016429	TNFRSF8	protein-coding gene
ENSG00000162496	DHRS3	ENSCAFG00000016376	DHRS3	protein-coding gene
ENSG00000116731	PRDM2	ENSCAFG00000016361	PRDM2	protein-coding gene
ENSG00000189337	KAZN	ENSCAFG00000041951		protein-coding gene
ENSG00000162438	CTRC	ENSCAFG00000016301		protein-coding gene
ENSG00000065526	SPEN
ENSG00000183888	SRARP	ENSCAFG00000016118	SRARP	protein-coding gene
ENSG00000173641	HSPB7	ENSCAFG00000016116	HSPB7	protein-coding gene
ENSG00000142627	EPHA2	ENSCAFG00000016011	EPHA2	protein-coding gene
ENSG00000207389	RNU1-4
ENSG00000159363	ATP13A2	ENSCAFG00000015840	ATP13A2	protein-coding gene
ENSG00000117118	SDHB	ENSCAFG00000001397
ENSG00000117118	SDHB	ENSCAFG00000015832	SDHB
ENSG00000009709	PAX7	ENSCAFG00000015539	PAX7	protein-coding gene
ENSG00000127481	UBR4	ENSCAFG00000015314	UBR4	protein-coding gene
ENSG00000158747	NBL1	ENSCAFG00000015137	NBL1	protein-coding gene
ENSG00000188257	PLA2G2A
ENSG00000158825	CDA	ENSCAFG00000015049	CDA	protein-coding gene
ENSG00000158828	PINK1	ENSCAFG00000015045	PINK1	protein-coding gene
ENSG00000075151	EIF4G3	ENSCAFG00000014975	EIF4G3	protein-coding gene
ENSG00000142798	HSPG2	ENSCAFG00000014773	HSPG2	protein-coding gene
ENSG00000162552	WNT4
ENSG00000133216	EPHB2	ENSCAFG00000014323	EPHB2	protein-coding gene
ENSG00000004487	KDM1A	ENSCAFG00000013361	KDM1A	protein-coding gene
ENSG00000088280	ASAP3	ENSCAFG00000028982		protein-coding gene
ENSG00000007968	E2F2	ENSCAFG00000013273	E2F2	protein-coding gene
ENSG00000117318	ID3	ENSCAFG00000013269	ID3	protein-coding gene
ENSG00000197880	MDS2
ENSG00000142676	RPL11	ENSCAFG00000042364
ENSG00000142676	RPL11	ENSCAFG00000013232	RPL11
ENSG00000169504	CLIC4	ENSCAFG00000012914	CLIC4	protein-coding gene
ENSG00000020633	RUNX3	ENSCAFG00000012903	RUNX3	protein-coding gene
ENSG00000162430	SELENON	ENSCAFG00000012763
ENSG00000162430	SELENON	ENSCAFG00000044834
ENSG00000182749	PAQR7	ENSCAFG00000012747	PAQR7	protein-coding gene
ENSG00000117632	STMN1	ENSCAFG00000029191	STMN1	protein-coding gene
ENSG00000142669	SH3BGRL3	ENSCAFG00000012567	SH3BGRL3	protein-coding gene
ENSG00000131914	LIN28A	ENSCAFG00000012488	LIN28A	protein-coding gene
ENSG00000117713	ARID1A	ENSCAFG00000012314	ARID1A	protein-coding gene
ENSG00000175793	SFN	ENSCAFG00000012290	SFN	protein-coding gene
ENSG00000131910	NR0B2	ENSCAFG00000012261	NR0B2	protein-coding gene
ENSG00000158246	TENT5B	ENSCAFG00000028558	TENT5B	protein-coding gene
ENSG00000130775	THEMIS2	ENSCAFG00000011995	THEMIS2	protein-coding gene
ENSG00000130770	ATP5IF1	ENSCAFG00000032458	ATP5IF1	protein-coding gene
ENSG00000130766	SESN2	ENSCAFG00000011842	SESN2	protein-coding gene
ENSG00000198492	YTHDF2	ENSCAFG00000011700	YTHDF2	protein-coding gene
ENSG00000162512	SDC3	ENSCAFG00000011234	SDC3	protein-coding gene
ENSG00000134644	PUM1	ENSCAFG00000011205	PUM1	protein-coding gene
ENSG00000121769	FABP3	ENSCAFG00000011117	FABP3	protein-coding gene
ENSG00000168528	SERINC2	ENSCAFG00000011063	SERINC2	protein-coding gene
ENSG00000184007	PTP4A2	ENSCAFG00000010816	PTP4A2	protein-coding gene
ENSG00000182866	LCK	ENSCAFG00000010625	LCK	protein-coding gene
ENSG00000116478	HDAC1	ENSCAFG00000010597	HDAC1	protein-coding gene
ENSG00000175130	MARCKSL1	ENSCAFG00000019054
ENSG00000175130	MARCKSL1	ENSCAFG00000010588	MARCKSL1
ENSG00000116497	S100PBP	ENSCAFG00000010456	S100PBP	protein-coding gene
ENSG00000116525	TRIM62	ENSCAFG00000029972	TRIM62	protein-coding gene
ENSG00000116819	TFAP2E	ENSCAFG00000041294	TFAP2E	protein-coding gene
ENSG00000116885	OSCP1	ENSCAFG00000003380	OSCP1	protein-coding gene
ENSG00000119535	CSF3R	ENSCAFG00000003376	CSF3R	protein-coding gene
ENSG00000163874	ZC3H12A	ENSCAFG00000003304	ZC3H12A	protein-coding gene
ENSG00000163877	SNIP1	ENSCAFG00000003301	SNIP1	protein-coding gene
ENSG00000169218	RSPO1	ENSCAFG00000003280	RSPO1	protein-coding gene
ENSG00000116922	C1orf109	ENSCAFG00000032511	C15H1orf109	protein-coding gene
ENSG00000116954	RRAGC	ENSCAFG00000003196	RRAGC	protein-coding gene
ENSG00000084072	PPIE	ENSCAFG00000003031	PPIE	protein-coding gene
ENSG00000043514	TRIT1	ENSCAFG00000003048	TRIT1	protein-coding gene
ENSG00000116990	MYCL	ENSCAFG00000003022	MYCL	protein-coding gene
ENSG00000117000	RLF	ENSCAFG00000003003	RLF	protein-coding gene
ENSG00000084073	ZMPSTE24	ENSCAFG00000002999	ZMPSTE24	protein-coding gene
ENSG00000207962	MIR30C1	ENSCAFG00000025650
ENSG00000179862	CITED4
ENSG00000044012	GUCA2B	ENSCAFG00000002574	GUCA2B	protein-coding gene
ENSG00000065978	YBX1	ENSCAFG00000030502		protein-coding gene
ENSG00000117385	P3H1	ENSCAFG00000002526	P3H1	protein-coding gene
ENSG00000117394	SLC2A1	ENSCAFG00000002500	SLC2A1	protein-coding gene
ENSG00000117400	MPL	ENSCAFG00000023766	MPL	protein-coding gene
ENSG00000117399	CDC20	ENSCAFG00000005259	CDC20	protein-coding gene
ENSG00000066322	ELOVL1	ENSCAFG00000005245	ELOVL1	protein-coding gene
ENSG00000142949	PTPRF	ENSCAFG00000005069	PTPRF	protein-coding gene
ENSG00000171872	KLF17	ENSCAFG00000004819	KLF17	protein-coding gene
ENSG00000187147	RNF220	ENSCAFG00000004792	RNF220	protein-coding gene
ENSG00000142937	RPS8	ENSCAFG00000004745	RPS8	protein-coding gene
ENSG00000173846	PLK3	ENSCAFG00000004713	PLK3	protein-coding gene
ENSG00000188396	DYNLT4	ENSCAFG00000004701	DYNLT4	protein-coding gene
ENSG00000117425	PTCH2	ENSCAFG00000004694	PTCH2	protein-coding gene
ENSG00000126107	HECTD3	ENSCAFG00000004672	HECTD3	protein-coding gene
ENSG00000186603	HPDL	ENSCAFG00000004619	HPDL	protein-coding gene
ENSG00000132781	MUTYH	ENSCAFG00000004612	MUTYH
ENSG00000132773	TOE1	ENSCAFG00000004603	TOE1	protein-coding gene
ENSG00000132763	MMACHC	ENSCAFG00000004573	MMACHC	protein-coding gene
ENSG00000117450	PRDX1	ENSCAFG00000002200		protein-coding gene
ENSG00000085999	RAD54L	ENSCAFG00000004272	RAD54L	protein-coding gene
ENSG00000154198	CYP4Z2P
ENSG00000173660	UQCRH	ENSCAFG00000004260
ENSG00000142973	CYP4B1	ENSCAFG00000004097	CYP4B1	protein-coding gene
ENSG00000186160	CYP4Z1
ENSG00000162366	PDZK1IP1	ENSCAFG00000004033	PDZK1IP1	protein-coding gene
ENSG00000162367	TAL1	ENSCAFG00000004032	TAL1	protein-coding gene
ENSG00000162368	CMPK1	ENSCAFG00000004030	CMPK1	protein-coding gene
ENSG00000162374	ELAVL4	ENSCAFG00000003927	ELAVL4	protein-coding gene
ENSG00000123080	CDKN2C	ENSCAFG00000028905	CDKN2C	protein-coding gene
ENSG00000123091	RNF11
ENSG00000116157	GPX7	ENSCAFG00000003730		protein-coding gene
ENSG00000243725	TTC4	ENSCAFG00000019002	TTC4	protein-coding gene
ENSG00000169174	PCSK9
ENSG00000173406	DAB1	ENSCAFG00000018929	DAB1	protein-coding gene
ENSG00000184292	TACSTD2
ENSG00000162601	MYSM1	ENSCAFG00000018906	MYSM1	protein-coding gene
ENSG00000177606	JUN
ENSG00000132849	PATJ	ENSCAFG00000018822	PATJ	protein-coding gene
ENSG00000132855	ANGPTL3	ENSCAFG00000018798	ANGPTL3	protein-coding gene
ENSG00000142856	ITGB3BP	ENSCAFG00000029300	ITGB3BP	protein-coding gene
ENSG00000185483	ROR1	ENSCAFG00000018635	ROR1	protein-coding gene
ENSG00000199135	MIR101-1	ENSCAFG00000020598
ENSG00000232284	GNG12-AS1
ENSG00000162595	DIRAS3
ENSG00000024526	DEPDC1	ENSCAFG00000020429	DEPDC1	protein-coding gene
ENSG00000116761	CTH	ENSCAFG00000020417	CTH	protein-coding gene
ENSG00000117054	ACADM	ENSCAFG00000020393	ACADM	protein-coding gene
ENSG00000117069	ST6GALC5	ENSCAFG00000020386	ST6GALC5	protein-coding gene
ENSG00000162613	FUBP1
ENSG00000162618	ADGRL4	ENSCAFG00000020340	ADGRL4	protein-coding gene
ENSG00000117114	ADGRL2	ENSCAFG00000020330	ADGRL2	protein-coding gene
ENSG00000117155	SSX2IP	ENSCAFG00000020304	SSX2IP	protein-coding gene
ENSG00000171517	LPAR3	ENSCAFG00000020300	LPAR3	protein-coding gene
ENSG00000142867	BCL10	ENSCAFG00000020285	BCL10	protein-coding gene
ENSG00000142871	CCN1	ENSCAFG00000020276	CCN1	protein-coding gene
ENSG00000137975	CLCA2	ENSCAFG00000020249	CLCA2	protein-coding gene
ENSG00000016602	CLCA4	ENSCAFG00000020244	CLCA4	protein-coding gene
ENSG00000097033	SH3GLB1	ENSCAFG00000020239	SH3GLB1	protein-coding gene
ENSG00000183291	SELENOF	ENSCAFG00000049941	SELENOF	protein-coding gene
ENSG00000153936	HS2ST1	ENSCAFG00000032470
ENSG00000143013	LMO4	ENSCAFG00000020233	LMO4	protein-coding gene
ENSG00000069702	TGFBR3	ENSCAFG00000020179	TGFBR3	protein-coding gene
ENSG00000137948	BRDT	ENSCAFG00000020168	BRDT	protein-coding gene
ENSG00000162676	GFI1
ENSG00000122406	RPL5	ENSCAFG00000048414
ENSG00000122406	RPL5	ENSCAFG00000020150	RPL5
ENSG00000137936	BCAR3	ENSCAFG00000020133	BCAR3	protein-coding gene
ENSG00000188641	DPYD	ENSCAFG00000020062	DPYD	protein-coding gene
ENSG00000284202	MIR137	ENSCAFG00000020516
ENSG00000162692	VCAM1	ENSCAFG00000020004	VCAM1	protein-coding gene
ENSG00000121940	CLCC1	ENSCAFG00000019871	CLCC1	protein-coding gene
ENSG00000116299	ELAPOR1	ENSCAFG00000019851	ELAPOR1	protein-coding gene
ENSG00000284443	MIR197	ENSCAFG00000020492
ENSG00000134184	GSTM1
ENSG00000184371	CSF1	ENSCAFG00000019798	CSF1	protein-coding gene
ENSG00000143093	STRIP1	ENSCAFG00000019793	STRIP1	protein-coding gene
ENSG00000162775	RBM15	ENSCAFG00000019789	RBM15	protein-coding gene
ENSG00000168679	SLC16A4	ENSCAFG00000019788	SLC16A4	protein-coding gene
ENSG00000134248	LAMTOR5	ENSCAFG00000019944		protein-coding gene
ENSG00000156171	DRAM2	ENSCAFG00000030196	DRAM2	protein-coding gene
ENSG00000162777	DENND2D	ENSCAFG00000019764	DENND2D	protein-coding gene
ENSG00000116455	WDR77	ENSCAFG00000013709	WDR77	protein-coding gene
ENSG00000134245	WNT2B	ENSCAFG00000013643	WNT2B	protein-coding gene
ENSG00000007341	ST7L	ENSCAFG00000013597	ST7L	protein-coding gene
ENSG00000155380	SLC16A1	ENSCAFG00000013356	SLC16A1
ENSG00000155380	SLC16A1	ENSCAFG00000045548
ENSG00000155380	SLC16A1	ENSCAFG00000049335
ENSG00000198799	LRIG2	ENSCAFG00000013347	LRIG2	protein-coding gene
ENSG00000081026	MAGI3	ENSCAFG00000013122	MAGI3	protein-coding gene
ENSG00000134242	PTPN22	ENSCAFG00000009255	PTPN22	protein-coding gene
ENSG00000163349	HIPK1	ENSCAFG00000009298	HIPK1	protein-coding gene
ENSG00000197323	TRIM33	ENSCAFG00000009442	TRIM33	protein-coding gene
ENSG00000116752	BCAS2	ENSCAFG00000009470	BCAS2	protein-coding gene
ENSG00000213281	NRAS	ENSCAFG00000009532	NRAS	protein-coding gene
ENSG00000173218	VANGL1	ENSCAFG00000009758	VANGL1	protein-coding gene

## Sheet: STable6
Supplementary Table 6: OMIM Glioma genes
Human.gene.stable.ID	Human.gene.name	Dog.gene.stable.ID	Dog.gene.name	Attribute
ENSG00000074800	ENO1
ENSG00000198793	MTOR	ENSCAFG00000016648	MTOR	protein-coding gene
ENSG00000116691	MIIP	ENSCAFG00000016433	MIIP	protein-coding gene
ENSG00000188257	PLA2G2A
ENSG00000088280	ASAP3	ENSCAFG00000028982		protein-coding gene
ENSG00000121753	ADGRB2	ENSCAFG00000010872	ADGRB2	protein-coding gene
ENSG00000162521	RBBP4	ENSCAFG00000010527	RBBP4
ENSG00000162521	RBBP4	ENSCAFG00000009894
ENSG00000176256	HMGB4	ENSCAFG00000003671	HMGB4	protein-coding gene
ENSG00000131236	CAP1	ENSCAFG00000042268		protein-coding gene
ENSG00000117394	SLC2A1	ENSCAFG00000002500	SLC2A1	protein-coding gene
ENSG00000117425	PTCH2	ENSCAFG00000004694	PTCH2	protein-coding gene
ENSG00000184588	PDE4B	ENSCAFG00000018583	PDE4B	protein-coding gene
ENSG00000213281	NRAS	ENSCAFG00000009532	NRAS	protein-coding gene
ENSG00000117362	APH1A	ENSCAFG00000011777	APH1A	protein-coding gene
ENSG00000188643	S100A16	ENSCAFG00000017545	S100A16	protein-coding gene
ENSG00000066279	ASPM	ENSCAFG00000011403	ASPM	protein-coding gene
ENSG00000207975	MIR181B1	ENSCAFG00000022793
ENSG00000207759	MIR181A1	ENSCAFG00000025645
ENSG00000170382	LRRN2	ENSCAFG00000009675	LRRN2	protein-coding gene
ENSG00000162873	KLHDC8A	ENSCAFG00000010046	KLHDC8A	protein-coding gene
ENSG00000092969	TGFB2	ENSCAFG00000010815	TGFB2	protein-coding gene
ENSG00000162909	CAPN2	ENSCAFG00000016416	CAPN2	protein-coding gene
ENSG00000154380	EH	ENSCAFG00000016185	EH	protein-coding gene
ENSG00000163041	H3-3A
ENSG00000183814	LIN9	ENSCAFG00000016108	LIN9	protein-coding gene
ENSG00000163050	COQ8A	ENSCAFG00000016023	COQ8A	protein-coding gene
ENSG00000198835	GJC2	ENSCAFG00000001170	GJC2	protein-coding gene
ENSG00000130508	PXDN	ENSCAFG00000003228	PXDN	protein-coding gene
ENSG00000115738	ID2
ENSG00000151694	ADAM17	ENSCAFG00000003383	ADAM17	protein-coding gene
ENSG00000119778	ATAD2B	ENSCAFG00000003926	ATAD2B	protein-coding gene
ENSG00000116016	EPAS1	ENSCAFG00000002627	EPAS1	protein-coding gene
ENSG00000095002	MSH2	ENSCAFG00000002659	MSH2	protein-coding gene
ENSG00000116062	MSH6	ENSCAFG00000002664	MSH6	protein-coding gene
ENSG00000114993	RTKN	ENSCAFG00000008519	RTKN	protein-coding gene
ENSG00000115363	EVA1A	ENSCAFG00000032377	EVA1A	protein-coding gene
ENSG00000169679	BUB1	ENSCAFG00000007062	BUB1	protein-coding gene
ENSG00000207654	MIR128-1	ENSCAFG00000020532
ENSG00000123607	TTC21B	ENSCAFG00000011592	TTC21B	protein-coding gene
ENSG00000207744	MIR10B	ENSCAFG00000020468
ENSG00000144426	NBEAL1	ENSCAFG00000012644	NBEAL1	protein-coding gene
ENSG00000163599	CTLA4	ENSCAFG00000012876	CTLA4	protein-coding gene
ENSG00000138413	IDH1	ENSCAFG00000013617	IDH1	protein-coding gene
ENSG00000134086	VHL
ENSG00000132170	PPARG	ENSCAFG00000004991	PPARG	protein-coding gene
ENSG00000132155	RAF1	ENSCAFG00000004951	RAF1	protein-coding gene
ENSG00000144711	IQSEC1	ENSCAFG00000004358	IQSEC1	protein-coding gene
ENSG00000174738	NR1D2	ENSCAFG00000005754	NR1D2	protein-coding gene
ENSG00000076242	MLH1	ENSCAFG00000004783	MLH1	protein-coding gene
ENSG00000168028	RPSA	ENSCAFG00000049519		protein-coding gene
ENSG00000168036	CTNNB1	ENSCAFG00000005204	CTNNB1	protein-coding gene
ENSG00000181061	HIGD1A	ENSCAFG00000049617		protein-coding gene
ENSG00000170854	RIOX2	ENSCAFG00000009120	RIOX2	protein-coding gene
ENSG00000168811	IL12A	ENSCAFG00000014200	IL12A	protein-coding gene
ENSG00000114200	BCHE	ENSCAFG00000014473	BCHE	protein-coding gene
ENSG00000121879	PIK3CA	ENSCAFG00000011212	PIK3CA	protein-coding gene
ENSG00000013810	TACC3	ENSCAFG00000015000	TACC3	protein-coding gene
ENSG00000068078	FGFR3	ENSCAFG00000014993	FGFR3	protein-coding gene
ENSG00000007062	PROM1	ENSCAFG00000015233	PROM1	protein-coding gene
ENSG00000134853	PDGFRA	ENSCAFG00000002057	PDGFRA	protein-coding gene
ENSG00000128052	KDR	ENSCAFG00000002079	KDR	protein-coding gene
ENSG00000189308	LIN54	ENSCAFG00000009052	LIN54	protein-coding gene
ENSG00000198856	OSTC	ENSCAFG00000015773
ENSG00000198856	OSTC	ENSCAFG00000011286	OSTC
ENSG00000198856	OSTC	ENSCAFG00000000183
ENSG00000198856	OSTC	ENSCAFG00000003551
ENSG00000137462	TLR2	ENSCAFG00000008351	TLR2	protein-coding gene
ENSG00000109466	KLHL2	ENSCAFG00000008844	KLHL2	protein-coding gene
ENSG00000150630	VEGFC	ENSCAFG00000008409	VEGFC	protein-coding gene
ENSG00000083857	FAT1	ENSCAFG00000007273	FAT1	protein-coding gene
ENSG00000164362	TERT	ENSCAFG00000010739	TERT	protein-coding gene
ENSG00000145623	OSMR	ENSCAFG00000018648	OSMR	protein-coding gene
ENSG00000164509	IL31RA	ENSCAFG00000006888	IL31RA	protein-coding gene
ENSG00000164182	NDUFAF2	ENSCAFG00000007163	NDUFAF2	protein-coding gene
ENSG00000145675	PIK3R1	ENSCAFG00000007626	PIK3R1	protein-coding gene
ENSG00000284447	MIR9-2	ENSCAFG00000020622
ENSG00000134982	APC	ENSCAFG00000007343	APC	protein-coding gene
ENSG00000171444	MCC	ENSCAFG00000016257	MCC	protein-coding gene
ENSG00000113302	IL12B	ENSCAFG00000017287	IL12B	protein-coding gene
ENSG00000113742	CPEB4	ENSCAFG00000016761	CPEB4	protein-coding gene
ENSG00000124788	ATXN1	ENSCAFG00000009934	ATXN1	protein-coding gene
ENSG00000112186	CAP2	ENSCAFG00000009977	CAP2	protein-coding gene
ENSG00000137393	RNF144B	ENSCAFG00000010192	RNF144B	protein-coding gene
ENSG00000079691	CARMIL1	ENSCAFG00000010536	CARMIL1	protein-coding gene
ENSG00000286522	H3C2
ENSG00000204632	HLA-G	ENSCAFG00000000487	DLA88
ENSG00000204632	HLA-G	ENSCAFG00000032222	DLA-64
ENSG00000204209	DAXX	ENSCAFG00000000981	DAXX	protein-coding gene
ENSG00000146122	DAAM2	ENSCAFG00000001565	DAAM2	protein-coding gene
ENSG00000112715	VEGFA	ENSCAFG00000001938	VEGFA	protein-coding gene
ENSG00000096092	TMEM14A	ENSCAFG00000044300		protein-coding gene
ENSG00000146151	HMGCLL1	ENSCAFG00000002341	HMGCLL1	protein-coding gene
ENSG00000118482	PHF3	ENSCAFG00000002493	PHF3	protein-coding gene
ENSG00000135298	ADGRB3	ENSCAFG00000023431	ADGRB3	protein-coding gene
ENSG00000047936	ROS1	ENSCAFG00000000923	ROS1	protein-coding gene
ENSG00000047932	GOPC	ENSCAFG00000000928	GOPC
ENSG00000164434	FABP7	ENSCAFG00000029950	PKIB	protein-coding gene
ENSG00000118518	RNF146	ENSCAFG00000001068	RNF146	protein-coding gene
ENSG00000078269	SYNJ2	ENSCAFG00000000644	SYNJ2	protein-coding gene
ENSG00000185345	PRKN	ENSCAFG00000000769	PRKN	protein-coding gene
ENSG00000199023	MIR339	ENSCAFG00000025662
ENSG00000002822	MAD1L1	ENSCAFG00000016463	MAD1L1	protein-coding gene
ENSG00000122512	PMS2	ENSCAFG00000015559	PMS2	protein-coding gene
ENSG00000136238	RAC1	ENSCAFG00000015716	RAC1	protein-coding gene
ENSG00000106460	TMEM106B	ENSCAFG00000002306	TMEM106B	protein-coding gene
ENSG00000122566	HNRNPA2B1	ENSCAFG00000002885	HNRNPA2B1	protein-coding gene
ENSG00000065883	CDK13	ENSCAFG00000029250	CDK13	protein-coding gene
ENSG00000106571	GLI3	ENSCAFG00000003535	GLI3	protein-coding gene
ENSG00000146648	EGFR	ENSCAFG00000003465	EGFR	protein-coding gene
ENSG00000154978	VOPP1	ENSCAFG00000003474	VOPP1	protein-coding gene
ENSG00000154997	SEPTIN14	ENSCAFG00000006087	SEPTIN14	protein-coding gene
ENSG00000146729	NIPSP2	ENSCAFG00000010111	NIPSP2	protein-coding gene
ENSG00000127947	PTPN12	ENSCAFG00000025333	PTPN12	protein-coding gene
ENSG00000019991	HGF	ENSCAFG00000006370	HGF	protein-coding gene
ENSG00000105810	CDK6	ENSCAFG00000001998	CDK6	protein-coding gene
ENSG00000207547	MIR25	ENSCAFG00000020648
ENSG00000196411	EPHB4	ENSCAFG00000014162	EPHB4	protein-coding gene
ENSG00000106278	PTPRZ1	ENSCAFG00000003510	PTPRZ1	protein-coding gene
ENSG00000128594	LRRC4	ENSCAFG00000001718	LRRC4	protein-coding gene
ENSG00000157764	BRAF	ENSCAFG00000003907	BRAF	protein-coding gene
ENSG00000091879	ANGPT2	ENSCAFG00000008597	ANGPT2	protein-coding gene
ENSG00000164733	CTSB	ENSCAFG00000007934	CTSB	protein-coding gene
ENSG00000164741	DLC1	ENSCAFG00000006766	DLC1	protein-coding gene
ENSG00000104213	PDGFRL	ENSCAFG00000006953	PDGFRL	protein-coding gene
ENSG00000172733	PURG	ENSCAFG00000006442	PURG	protein-coding gene
ENSG00000133878	DUSP26	ENSCAFG00000029801	DUSP26	protein-coding gene
ENSG00000077782	FGFR1	ENSCAFG00000005970	FGFR1	protein-coding gene
ENSG00000147526	TACC1	ENSCAFG00000005876	TACC1	protein-coding gene
ENSG00000168615	ADAM9	ENSCAFG00000005847	ADAM9	protein-coding gene
ENSG00000205268	PDE7A	ENSCAFG00000007279	PDE7A	protein-coding gene
ENSG00000137558	PI15	ENSCAFG00000008193	PI15	protein-coding gene
ENSG00000197275	RAD54B	ENSCAFG00000009179	RAD54B	protein-coding gene
ENSG00000181790	ADGRB1	ENSCAFG00000001269	ADGRB1	protein-coding gene
ENSG00000179632	MAF1	ENSCAFG00000042650	MAF1	protein-coding gene
ENSG00000181404	WASHC1	ENSCAFG00000015743
ENSG00000120217	CD274	ENSCAFG00000002120	CD274	protein-coding gene
ENSG00000178445	GLDC	ENSCAFG00000001416	GLDC	protein-coding gene
ENSG00000188352	FOCAD	ENSCAFG00000025256	FOCAD	protein-coding gene
ENSG00000147889	CDKN2A
ENSG00000106714	CNTP3	ENSCAFG00000002155
ENSG00000106714	CNTP3	ENSCAFG00000042625
ENSG00000148053	NTRK2	ENSCAFG00000001380	NTRK2	protein-coding gene
ENSG00000070061	ELP1	ENSCAFG00000002818	ELP1	protein-coding gene
ENSG00000207595	MIR181A2	ENSCAFG00000025713
ENSG00000207737	MIR181B2	ENSCAFG00000020470
ENSG00000130560	UBAC1	ENSCAFG00000019712	UBAC1	protein-coding gene
ENSG00000199161	MIR126	ENSCAFG00000020620
ENSG00000078403	MLLT10	ENSCAFG00000004145	MLLT10	protein-coding gene
ENSG00000171862	PTEN
ENSG00000108231	LGI1	ENSCAFG00000007949	LGI1	protein-coding gene
ENSG00000198408	OGA	ENSCAFG00000009930	OGA	protein-coding gene
ENSG00000107882	SUFU	ENSCAFG00000010221	SUFU	protein-coding gene
ENSG00000171206	TRIM8	ENSCAFG00000010232	TRIM8	protein-coding gene
ENSG00000119950	MXI1	ENSCAFG00000010706	MXI1	protein-coding gene
ENSG00000120008	WDR11	ENSCAFG00000012327	WDR11	protein-coding gene
ENSG00000187908	DMBT1	ENSCAFG00000012561	DMBT1
ENSG00000187908	DMBT1	ENSCAFG00000025572
ENSG00000187908	DMBT1	ENSCAFG00000042442
ENSG00000170430	MGMT	ENSCAFG00000013263	MGMT	protein-coding gene
ENSG00000174672	BRSK2	ENSCAFG00000009989	BRSK2	protein-coding gene
ENSG00000181649	PHLDA2
ENSG00000050165	DKK3	ENSCAFG00000007845	DKK3	protein-coding gene
ENSG00000189431	RASSF10	ENSCAFG00000008082	RASSF10	protein-coding gene
ENSG00000007372	PAX6
ENSG00000149177	PTPRJ	ENSCAFG00000008279	PTPRJ	protein-coding gene
ENSG00000208009	MIR130A	ENSCAFG00000020465
ENSG00000166801	FAM111A
ENSG00000006118	TMEM132A	ENSCAFG00000016405	TMEM132A	protein-coding gene
ENSG00000110721	CHKA	ENSCAFG00000010937	CHKA	protein-coding gene
ENSG00000110092	CCND1	ENSCAFG00000010700	CCND1	protein-coding gene
ENSG00000199090	MIR326	ENSCAFG00000020551
ENSG00000186318	BACE1	ENSCAFG00000013069	BACE1	protein-coding gene
ENSG00000207971	MIR125B1	ENSCAFG00000020503
ENSG00000198975	MIRLET7A2	ENSCAFG00000020448
ENSG00000207994	MIR100	ENSCAFG00000020479
ENSG00000120645	IQSEC3	ENSCAFG00000015750	IQSEC3	protein-coding gene
ENSG00000073614	KDM5A	ENSCAFG00000015781	KDM5A	protein-coding gene
ENSG00000111653	ING4	ENSCAFG00000014771	ING4	protein-coding gene
ENSG00000111674	ENO2	ENSCAFG00000014523	ENO2	protein-coding gene
ENSG00000133703	KRAS	ENSCAFG00000011428	KRAS	protein-coding gene
ENSG00000182199	SHMT2	ENSCAFG00000000195	SHMT2	protein-coding gene
ENSG00000166896	ATP23	ENSCAFG00000000310	ATP23	protein-coding gene
ENSG00000127337	YEATS4	ENSCAFG00000000428	YEATS4	protein-coding gene
ENSG00000139278	GLIPR1	ENSCAFG00000000525	GLIPR1	protein-coding gene
ENSG00000120832	MTERF2	ENSCAFG00000001799	MTERF2	protein-coding gene
ENSG00000135097	MSI1	ENSCAFG00000010283	MSI1	protein-coding gene
ENSG00000139618	BRCA2	ENSCAFG00000006383	BRCA2	protein-coding gene
ENSG00000139687	RB1	ENSCAFG00000004436	RB1	protein-coding gene
ENSG00000102606	ARHGEF7	ENSCAFG00000006116	ARHGEF7	protein-coding gene
ENSG00000100906	NFKBIA	ENSCAFG00000013418	NFKBIA	protein-coding gene
ENSG00000125378	BMP4	ENSCAFG00000014880	BMP4	protein-coding gene
ENSG00000032219	ARID4A	ENSCAFG00000023936	ARID4A	protein-coding gene
ENSG00000100568	VTI1B	ENSCAFG00000007690	VTI1B	protein-coding gene
ENSG00000119684	MLH3	ENSCAFG00000017012	MLH3	protein-coding gene
ENSG00000053254	FOXN3	ENSCAFG00000017486
ENSG00000053254	FOXN3	ENSCAFG00000011068	FOXN3
ENSG00000142208	AKT1	ENSCAFG00000018354	AKT1	protein-coding gene
ENSG00000156970	BUB1B	ENSCAFG00000008877	BUB1B	protein-coding gene
ENSG00000104177	MYEF2	ENSCAFG00000014008	MYEF2	protein-coding gene
ENSG00000138593	SECISBP2L	ENSCAFG00000014822	SECISBP2L	protein-coding gene
ENSG00000137845	ADAM10	ENSCAFG00000016568	ADAM10	protein-coding gene
ENSG00000138613	APH1B	ENSCAFG00000031124	APH1B	protein-coding gene
ENSG00000067225	PKM	ENSCAFG00000030425		protein-coding gene
ENSG00000067141	NEO1	ENSCAFG00000017779	NEO1	protein-coding gene
ENSG00000182054	IDH2	ENSCAFG00000012052	IDH2	protein-coding gene
ENSG00000284357	MIR34A	ENSCAFG00000020569
ENSG00000189337	KAZN	ENSCAFG00000041951		protein-coding gene
ENSG00000130766	SESN2	ENSCAFG00000011842	SESN2	protein-coding gene
ENSG00000116329	OPRD1	ENSCAFG00000011689	OPRD1	protein-coding gene
ENSG00000198974	MIR30E	ENSCAFG00000020447
ENSG00000132692	BCAN	ENSCAFG00000016712	BCAN	protein-coding gene
ENSG00000162706	CADM3	ENSCAFG00000011731	CADM3	protein-coding gene
ENSG00000075945	KIFAP3	ENSCAFG00000015067	KIFAP3	protein-coding gene
ENSG00000184144	CNTN2	ENSCAFG00000024609	CNTN2	protein-coding gene
ENSG00000151353	TMEM18	ENSCAFG00000047413	TMEM18	protein-coding gene
ENSG00000134313	KIDINS220	ENSCAFG00000003323	KIDINS220	protein-coding gene
ENSG00000158019	BABAM2	ENSCAFG00000005205	BABAM2	protein-coding gene
ENSG00000013016	EHD3	ENSCAFG00000005348	EHD3	protein-coding gene
ENSG00000115760	BIRC6	ENSCAFG00000005775	BIRC6	protein-coding gene
ENSG00000236824	BCYRN1
ENSG00000204843	DCTN1	ENSCAFG00000008608	DCTN1
ENSG00000233639	PANTR1
ENSG00000198914	POU3F3	ENSCAFG00000003463	POU3F3	protein-coding gene
ENSG00000074047	GLI2	ENSCAFG00000004821	GLI2	protein-coding gene
ENSG00000197121	PGAP1	ENSCAFG00000010742	PGAP1	protein-coding gene
ENSG00000135917	SLC19A3	ENSCAFG00000010482	SLC19A3	protein-coding gene
ENSG00000187091	PLCD1	ENSCAFG00000004931	PLCD1	protein-coding gene
ENSG00000114383	TUSC2
ENSG00000163430	FSTL1	ENSCAFG00000011172	FSTL1	protein-coding gene
ENSG00000144867	SRPRB	ENSCAFG00000049641	SRPRB	protein-coding gene
ENSG00000207779	MIR15B	ENSCAFG00000020641
ENSG00000159788	RGS12	ENSCAFG00000029577	RGS12	protein-coding gene
ENSG00000153012	LGI2	ENSCAFG00000016480	LGI2	protein-coding gene
ENSG00000170917	NUDT6	ENSCAFG00000030643		protein-coding gene
ENSG00000151012	SLC7A11	ENSCAFG00000003749	SLC7A11	protein-coding gene
ENSG00000196104	SPOCK3	ENSCAFG00000008936	SPOCK3	protein-coding gene
ENSG00000164299	SPZ1	ENSCAFG00000008854	SPZ1	protein-coding gene
ENSG00000152422	XRCC4	ENSCAFG00000008636	XRCC4	protein-coding gene
ENSG00000038427	VCAN	ENSCAFG00000008582	VCAN	protein-coding gene
ENSG00000199047	MIR378A	ENSCAFG00000020519
ENSG00000169220	RGS14	ENSCAFG00000016425	RGS14	protein-coding gene
ENSG00000112624	BICRAL	ENSCAFG00000001725	BICRAL	protein-coding gene
ENSG00000111817	DSE	ENSCAFG00000000886	DSE
ENSG00000198523	PLN	ENSCAFG00000049711	PLN	protein-coding gene
ENSG00000154269	ENPP3	ENSCAFG00000000367	ENPP3	protein-coding gene
ENSG00000135577	NMBR	ENSCAFG00000000294	NMBR	protein-coding gene
ENSG00000175003	SLC22A1	ENSCAFG00000049337		protein-coding gene
ENSG00000197461	PDGFA	ENSCAFG00000011193	PDGFA	protein-coding gene
ENSG00000196683	TOMM7	ENSCAFG00000031816	TOMM7	protein-coding gene
ENSG00000106069	CHN2	ENSCAFG00000003023	CHN2
ENSG00000176402	GJC3	ENSCAFG00000014893	GJC3	protein-coding gene
ENSG00000128512	DOCK4	ENSCAFG00000003307	DOCK4	protein-coding gene
ENSG00000128513	POT1	ENSCAFG00000001754	POT1	protein-coding gene
ENSG00000128602	SMO	ENSCAFG00000001531	SMO	protein-coding gene
ENSG00000168481	LGI3	ENSCAFG00000009637	LGI3	protein-coding gene
ENSG00000253729	PRKDC	ENSCAFG00000006555	PRKDC	protein-coding gene
ENSG00000104320	NBN	ENSCAFG00000008992	NBN	protein-coding gene
ENSG00000154188	ANGPT1	ENSCAFG00000000693	ANGPT1	protein-coding gene
ENSG00000229140	CCDC26
ENSG00000164985	PSIP1	ENSCAFG00000001551	PSIP1	protein-coding gene
ENSG00000177047	IFNW1
ENSG00000099810	MTAP	ENSCAFG00000001671	MTAP
ENSG00000147883	CDKN2B	ENSCAFG00000001675		protein-coding gene
ENSG00000122694	GLIPR2
ENSG00000119403	PHF19	ENSCAFG00000041427		protein-coding gene
ENSG00000148337	CIZ1	ENSCAFG00000020086	CIZ1	protein-coding gene
ENSG00000165699	TSC1	ENSCAFG00000019882	TSC1	protein-coding gene
ENSG00000148384	INPP5E	ENSCAFG00000019664	INPP5E	protein-coding gene
ENSG00000169692	AGPAT2	ENSCAFG00000019569	AGPAT2	protein-coding gene
ENSG00000070748	CHAT	ENSCAFG00000006672	CHAT	protein-coding gene
ENSG00000197444	OGDHL	ENSCAFG00000006729	OGDHL	protein-coding gene
ENSG00000168209	DDIT4	ENSCAFG00000032469	DDIT4	protein-coding gene
ENSG00000185737	NRG3	ENSCAFG00000015883	NRG3	protein-coding gene
ENSG00000166135	HIF1AN	ENSCAFG00000009707	HIF1AN	protein-coding gene
ENSG00000107954	NEURL1	ENSCAFG00000010460	NEURL1	protein-coding gene
ENSG00000150593	PDCD4	ENSCAFG00000010807	PDCD4	protein-coding gene
ENSG00000197142	ACSL5	ENSCAFG00000010928	ACSL5	protein-coding gene
ENSG00000108001	EBF3
ENSG00000148925	BTBD10	ENSCAFG00000008166	BTBD10	protein-coding gene
ENSG00000166889	PATL1	ENSCAFG00000007581	PATL1	protein-coding gene
ENSG00000084207	GSTP1
ENSG00000172890	DSYN1	ENSCAFG00000010388	DSYN1	protein-coding gene
ENSG00000149311	ATM	ENSCAFG00000014454	ATM	protein-coding gene
ENSG00000182985	CADM1	ENSCAFG00000013482	CADM1	protein-coding gene
ENSG00000137700	SLC37A4	ENSCAFG00000012380	SLC37A4	protein-coding gene
ENSG00000166250	CLMP	ENSCAFG00000011656	CLMP	protein-coding gene
ENSG00000064199	SPA17	ENSCAFG00000032261	SPA17	protein-coding gene
ENSG00000185652	NTF3	ENSCAFG00000015278	NTF3	protein-coding gene
ENSG00000135406	PRPH	ENSCAFG00000008623	PRPH	protein-coding gene
ENSG00000135486	HNRNPA1
ENSG00000111087	GLI1	ENSCAFG00000000223	GLI1	protein-coding gene
ENSG00000207789	MIR26A2	ENSCAFG00000020631
ENSG00000111537	IFNG	ENSCAFG00000000408	IFNG	protein-coding gene
ENSG00000174600	CMKLR1	ENSCAFG00000011383	CMKLR1	protein-coding gene
ENSG00000179295	PTPN11	ENSCAFG00000008894	PTPN11	protein-coding gene
ENSG00000102678	FGF9	ENSCAFG00000029890	FGF9	protein-coding gene
ENSG00000213903	LTB4R	ENSCAFG00000012254	LTB4R	protein-coding gene
ENSG00000100644	HIF1A	ENSCAFG00000015718	HIF1A	protein-coding gene
ENSG00000166068	SPRED1	ENSCAFG00000008643	SPRED1	protein-coding gene
ENSG00000103966	EHD4	ENSCAFG00000009869	EHD4	protein-coding gene
ENSG00000137875	BCL2L10
ENSG00000167178	ISLR2	ENSCAFG00000017865	ISLR2	protein-coding gene
ENSG00000140598	EFL1	ENSCAFG00000013671	EFL1	protein-coding gene
ENSG00000177082	WDR73	ENSCAFG00000012877	WDR73	protein-coding gene
ENSG00000103197	TSC2	ENSCAFG00000019438	TSC2	protein-coding gene
ENSG00000103423	DJA3	ENSCAFG00000019212	DJA3	protein-coding gene
ENSG00000103319	EEF2K	ENSCAFG00000017716	EEF2K	protein-coding gene
ENSG00000213977	TAX1BP3	ENSCAFG00000019347	TAX1BP3	protein-coding gene
ENSG00000141510	TP53	ENSCAFG00000016714	TP53	protein-coding gene
ENSG00000007171	NOS2	ENSCAFG00000018642	NOS2	protein-coding gene
ENSG00000196712	NF1	ENSCAFG00000018592	NF1	protein-coding gene
ENSG00000178691	SUZ12	ENSCAFG00000018498	SUZ12	protein-coding gene
ENSG00000108691	CCL2	ENSCAFG00000018348	CCL7	protein-coding gene
ENSG00000141736	ERBB2	ENSCAFG00000016351	ERBB2	protein-coding gene
ENSG00000073584	SMARCE1	ENSCAFG00000006015		protein-coding gene

## Sheet: STable7
Supplementary Table 7: Clinically meaningful BLCA genes
Common gene name in canine and human
ACAD9
ACTB
ADARB1
AGK
AGR2
AKT1
AKT2
ALDH7A1
ALK
ANGPT1
APOBEC3A
APOC3
APOE
ARG1
ARG2
ARID1A
ARID1B
ARID2
ASPA
ASXL1
ASXL2
ATM
BCL2L1
BCL2L2
BID
BRAF
BRCA1
BRCA2
BTK
C18H11orf86
C28H10orf76
C8B
CACNA1C
CACNA2D1
CAPN5
CAPS
CCL17
CCL22
CCND1
CCND2
CD19
CD27
CD274
CD320
CD34
CD4
CD40
CD47
CD80
CD84
CD86
CD8A
CD8B
CD96
CDH1
CDK2
CDK4
CDK6
CDKN1A
CDKN2A
CDKN2B
CGN
CHEK1
CHEK2
CHST4
CLDN3
COL1A1
COL1A2
COL3A1
COL6A3
CREBBP
CSF1
CSF1R
CTLA4
CUL1
CXCL10
CXCL8
CYB5A
CYP17A1
DKK1
DKK2
DMBT1
DNMT1
DNMT3A
DOCK2
DPP6
DSE
DSG3
DUSP5
E2F1
EGFR
ELF3
EP300
EPHA1
EPHA2
EPHB1
EPHX3
ERBB2
ERBB3
ERCC2
ERCC6
EXOG
EZH2
FAM109B
FAM174B
FANCA
FANCC
FANCG
FANCL
FAT1
FBLN1
FBXW7
FER1L4
FGF1
FGF13
FGF2
FGF23
FGF3
FGF4
FGFR1
FGFR2
FGFR3
FGFR4
FOS
FOXP3
FYN
G6PD
GADD45A
GADD45B
GADD45G
GATA1
GATA2
GATA3
GATA4
GPD1L
HDAC1
HDAC10
HDAC11
HDAC2
HDAC4
HDAC5
HDAC6
HGF
HIF1A
HOXA7
HOXA9
HPDL
HRAS
HSP90B1
HSPA2
ICA1
ICAM1
ICAM2
ICAM3
ICOS
IDH1
IDH2
IDO1
IFNB1
IFNG
IFNGR1
IGF1R
IGF2BP2
IGF2R
IL10
IL11
IL12A
IL12B
IL15
IL16
IL17A
IL17F
IL18
IL1A
IL1B
IL1RAP
IL2
IL20RB
IL21
IL22
IL23A
IL26
IL27
IL2RA
IL2RB
IL3
IL32
IL34
IL4
IL5
IL6
IL7
IL9
IRAK1
IRAK2
IRAK3
IRAK4
IRF1
IRF2
IRF3
IRF4
IRF5
IRF6
IRF7
IRF8
ITGA2
KDM1A
KDM5C
KDM6A
KDR
KIT
KLF5
KMT2A
KMT2C
KMT2D
KRAS
KRT1
KRT14
KRT17
KRT19
KRT20
KRT27
KRT39
KRT6B
KRT7
LAG3
LAMP1
LAMP3
LCK
LGALS7B
LIG4
LIMCH1
LOC100686511
LOC490969
LXN
LY86
MARCO
MDM2
MET
METTL7A
MGMT
MMP1
MMP2
MMP3
MMP7
MRPS5
MSH2
MSH6
MT2A
MTOR
MYC
NF1
NF2
NFE2L2
NFKB1
NFKB2
NMNAT3
NOS2
NOTCH1
NRAS
NRSN2
OAT
PARD3
PARP6
PAX8
PCNA
PI3
PIGR
PIK3CA
PIK3R4
PLAUR
POLD1
POLE2
POU2AF1
PPARG
PPARGC1A
PPFIBP2
PSIP1
PTEN
PTGES
PTGS1
PTGS2
RAB34
RAD50
RAD51
RAF1
RARRES2
RB1
RBL2
RBM10
RET
RGS2
RGS20
RHOA
RHOB
RPA3
RXRA
S100A12
S100A3
S100A8
SDHA
SDR42E1
SERPINA1
SERPINB1
SET
SETBP1
SETD2
SF3A3
SF3B1
SH3BGRL2
SIGLEC1
SMAD1
SMAD2
SMAD4
SMAD5
SMAD9
SMARCA4
SMO
SNCG
SOX15
SOX2
SOX9
SPARC
SPHK1
SPRY1
SPRY2
SPTAN1
SRC
STAG2
STAT3
STAT6
SYK
TACC3
TBX3
TET2
TGFB1
TGFB2
TGFB3
TGFBI
TGFBR2
TGFBR3
TIAM1
TIGIT
TIMP1
TLE2
TLR1
TLR10
TLR3
TLR4
TLR7
TLR8
TLR9
TM4SF19
TMEM106A
TMEM119
TMPRSS2
TNF
TNFRSF12A
TP53
TRPS1
TSC1
TSPYL5
TUBB
TUBB6
TWIST2
TXNRD2
TYROBP
UPK1A
UPK3A
USP39
VCAM1
VEGFA
VEGFB
VEGFC
VEGFD
VGLL1
VHL
VSIG2
VTCN1
WAS
WEE1
WIF1
WNT10A
WNT2
WNT2B
WNT3
WNT6
WNT7A
XRCC4
YAP1
ZEB1
ZEB2
ZFP36L1
ZFP37
ZNF135
ZNF215
ZNF229
ZNF300
ZNF311
ZNF502
ZNF518B
ZSCAN18
